# Supplementary material for: Monoterpene-Containing Substituted Coumarins as Inhibitors of Respiratory Syncytial Virus (RSV) Replication
Source: Molecules. 2021 Dec 10;26(24):7493. doi: 10.3390/molecules26247493 (PMC8708370; doi:10.3390/molecules26247493)
Supplement: Supplementary file 1 [file molecules-26-07493-s001.zip]

Archive with 1 entries (1 files):
- molecules-1481635-supplementary.pdf
